# Supplementary material for: The link between employee attitudes and employee effectiveness: Data matrix of meta-analytic estimates based on 1161 unique correlations
Source: Data Brief. 2016 Aug 6;8:1391–4. doi: 10.1016/j.dib.2016.08.002 (PMC4993852; doi:10.1016/j.dib.2016.08.002)
Supplement: Supplementary file 2 — Supplementary material [file mmc2.xlsx]

## Sheet: Sheet1
Table 1
Meta-Analytic Matrix of Job Attitudes and Employee Effectiveness Indicators
Category	1. Job satisfaction	2. Org. commitment		3. Job involvement	4. Employee engagement		5. Focal performance		6. Contextual performance		7. Turnover intention
1. Job satisfaction
2. Org. commitment	0.65
k	69
N	23656
3. Job involvement	0.45	0.53
k	87	16
N	27925	3625
4. Employee engagement	0.44	0.54		0.6
k	19	17		7
N	10054	11201		1522
5. Focal performance	0.3	0.18		0.1	0.26
k	312	87		22	16
N	54471	20973		5490	4421
6. Contextual performance	0.24	0.27		0.24	0.32		0.23
k	69	8		6	13		24
N	17672	1815		2828	2745		9912
7. Turnover intention	-0.19	-0.23		-0.14	-0.35		-0.15		-0.22
k	67	67		4	17		72		5
N	24566	27540		824	11359		25234		1619
8. Absenteeism	-0.15	-0.16		-0.14	-0.1		-0.29		-0.26		0.33
k	17	30		17	3		49		8		33
N	3767	5748		4762	3565		15764		957		5316
Note. k = number of individual correlations used in estimate of meta-analytic correlation. N = number of respondents.
